# Supplementary material for: Uropathogenic Escherichia coli Infection Compromises the Blood-Testis Barrier by Disturbing mTORC1-mTORC2 Balance
Source: Front Immunol. 2021 Feb 19;12:582858. doi: 10.3389/fimmu.2021.582858 (PMC7933507; doi:10.3389/fimmu.2021.582858)
Supplement: Supplementary Table 1 — List of antibodies. [file Table_1.xlsx]

## Sheet: Sheet1
Primary antibodies	Manufacturers	Catalog numbers	Species	Dilution rates for IF	Dilution rates for WB	Secondary antibodies	Manufacturers	Catalog numbers	Dilution rates
P-P70 S6K(T421/S424)	Cell Signaling	9204S	rabbit	/	1:1000	Anti-rabbit IgG, HRP-linked Antibody	Cell Signaling	7074S	1:10000
P70 S6K	Cell Signaling	2708S	rabbit	/	1:1000	Anti-rabbit IgG, HRP-linked Antibody
p-mTOR（Ser2448）	Cell Signaling	5536P	rabbit	/	1:1000	Anti-rabbit IgG, HRP-linked Antibody
mTOR（7C10）	Cell Signaling	2983P	rabbit	/	1:1000	Anti-rabbit IgG, HRP-linked Antibody
p-AKT（S473）	Cell Signaling	9271L	rabbit	/	1:1000	Anti-rabbit IgG, HRP-linked Antibody
AKT	Cell Signaling	4691L	rabbit	/	1:1000	Anti-rabbit IgG, HRP-linked Antibody
p-Erk	Cell Signaling	4695s	rabbit	/	1:1000	Anti-rabbit IgG, HRP-linked Antibody
Erk	Cell Signaling	4370s	rabbit	/	1:2000	Anti-rabbit IgG, HRP-linked Antibody
Raptor(24C12)	Cell Signaling	2280P	rabbit	1:50	1:1000	Anti-rabbit IgG, HRP-linked Antibody
Rictor(53A2)	Cell Signaling	2114P	rabbit	1:100	1:1000	Anti-rabbit IgG, HRP-linked Antibody
β-actin	Proteintech	66009-1-Ig	mouse	/	1:5000	Anti-mouse IgG, HRP-linked Antibody		7076S
Occludin	Proteintech	27260-1-AP	rabbit	1:300	1:1000	goat anti rabbit-Alexa Fluor® 555	Invitrogen	A27039	1:500
TJP1（ZO1）	thermofisher	40-2200	rabbit	1:200	1:500	goat anti rabbit-Alexa Fluor® 555		A27039	1:500
N-cadherin	Cell Signaling	14215s	mouse	1:200	1:1000	goat anti mouse-Alexa Fluor® 546		A-11030	1:500
β-catenin	abcam	ab32572	rabbit	1:250	1:5000	goat anti rabbit-Alexa Fluor® 555		A27039	1:500
Cx43（Connexin 43）	abcam	ab11370	rabbit	1:200	1:5000	goat anti rabbit-Alexa Fluor® 555		A27039	1:500
Vimentin	abcam	ab8978	mouse	1:500	/	Cy3–conjugated Affinipure Goat Anti-Mouse IgG(H+L)	Proteintech	SA00009-1	1:100
F-actin/CoraLite®594 conjugated phalloidin	Proteintech	PF00003	/	1:100	/	/	/	/	/
